# Supplementary material for: A novel peptide mimetic, brilacidin, for combating multidrug-resistant Neisseria gonorrhoeae
Source: PLoS One. 2025 Jun 5;20(6):e0325722. doi: 10.1371/journal.pone.0325722 (PMC12140270; doi:10.1371/journal.pone.0325722)
Supplement: S1 Data — (XLSX) [file pone.0325722.s001.xlsx]

## Sheet: Intracellular 
First trail								Second trail
	Count 1 (CFU/mL)	Count 2 (CFU/mL)	Count 3 (CFU/mL)	Log Count 1	Log Count 2	Log Count 3			Count 1 (CFU/mL)	Count 2 (CFU/mL)	Count 3 (CFU/mL)	Log Count 1	Log Count 2	Log Count 3
DMSO	1000000	2000000	8000000	6	6.30103	6.903		DMSO	2000000	4000000	5000000	6.30103	6.60206	6.69897
Ceftriaxone	2000000	1000000	500000	6.30103	6	5.69897		Ceftriaxone	1000000	3000000	2000000	6	6.47712	6.30103
Azithromycin	<100	<100	<100	<2	<2	<2		Azithromycin	<100	<100	<100	<2	<2	<2
Brilacidin	<100	<100	<100	<2	<2	<2		Brilacidin	<100	<100	<100	<2	<2	<2

## Sheet: PI
	Average readings of fluorescent intensity (AU)
First trail	627	598	1580	1980	3178
Second trail	687	695	1130	1320	3516
Third trail	736	741	1627	2062	3471

## Sheet: ATP leakage
	Average readings of ATP Leakage (%)
First trail	41.1081	40.9029	67.6471	74.5554	99.1314
Second trail	36.5937	42.1341	70.383	71.2722	102.91
Third trail	40.5609	39.0561	61.9015	74.8974	97.9587

## Sheet: Cytotoxicity
	Cell viability %
	DMSO	Brilacidin (8 μg/mL)	Brilacidin (16 μg/mL)	Brilacidin (32 μg/mL)	Brilacidin (64 μg/mL)
First trail	103.607	97.9365	102.857	105.794	94.8413
Second trail	104.966	99.6032	91.4286	103.016	95.7936
Third trail	91.427	105	104.524	96.2698	102.698

## Sheet: Hemolysis
	The average of hemolysis (%)
	DMSO	Brilacidin (16 μg/mL)	Brilacidin (32 μg/mL)	Brilacidin (64 μg/mL)	Brilacidin (128 μg/mL)	0.1% Triton X-100
First trail	4.96154	4.85577	4.28846	4.92308	6.19231	96.5016
Second trail	3.21154	5.01923	4.59615	3.94231	5.38462	103.303
Third trail	5.39423	4.375	4.67308	4.48077	5.96154	100.196

## Sheet: Time-kill curve
	DMSO								Azithromycin (4X)								Brilacidin (4X)
Time (h)	First trail Count (CFU/mL)			Average	Second trail Count (CFU/mL)			Average	First trail Count (CFU/mL)			Average	Second trail Count (CFU/mL)			Average	First trail Count (CFU/mL)			Average	Second trail Count (CFU/mL)			Average
0	100000	200000	50000	116667	100000	200000	200000	166667	100000	200000	50000	116667	100000	200000	200000	166667	100000	200000	50000	116667	100000	200000	200000	166667
2	50000	300000	200000	183333	100000	100000	300000	166667	50000	100000	100000	83333.3	100000	200000	300000	200000	<100	<100	<100	<100	<100	<100	<100	<100
4	100000	200000	400000	233333	500000	300000	300000	366667	10000	20000	5000	11666.7	30000	50000	10000	30000	<100	<100	<100	<100	<100	<100	<100	<100
6	500000	500000	200000	400000	500000	600000	300000	466667	<100	<100	<100	<100	<100	<100	<100	<100	<100	<100	<100	<100	<100	<100	<100	<100
8	700000	1000000	1200000	966667	2000000	1000000	1000000	1.33333e+06	<100	<100	<100	<100	<100	<100	<100	<100	<100	<100	<100	<100	<100	<100	<100	<100
10	3000000	1000000	3000000	2.33333e+06	5000000	2000000	3000000	3.33333e+06	<100	<100	<100	<100	<100	<100	<100	<100	<100	<100	<100	<100	<100	<100	<100	<100
12	7000000	4000000	5000000	5.33333e+06	7000000	9000000	6000000	7.33333e+06	<100	<100	<100	<100	<100	<100	<100	<100	<100	<100	<100	<100	<100	<100	<100	<100
24	7000000	9000000	10000000	8.66667e+06	10000000	10000000	30000000	1.66667e+07	<100	<100	<100	<100	<100	<100	<100	<100	<100	<100	<100	<100	<100	<100	<100	<100
Time (h)	First trail log Count			Average	Second trail log Count			Average	First trail log Count			Average	Second trail log Count			Average	First trail log Count			Average	Second trail log Count			Average
0	5.39794	5.69897	5.09691	5.39794	5.39794	5.69897	5.69897	5.59863	5.39794	5.69897	5.09691	5.39794	5.39794	5.69897	5.69897	5.59863	5.39794	5.69897	5.09691	5.39794	5.39794	5.69897	5.69897	5.59863
2	5.09691	5.87506	5.69897	5.55698	5.39794	5.39794	5.87506	5.55698	5.09691	5.39794	5.39794	5.2976	5.39794	5.69897	5.87506	5.65732	<2	<2	<2	<2	<2	<2	<2	<2
4	5.39794	5.69897	6	5.69897	6.09691	5.87506	5.87506	5.94901	4.39794	4.69897	4.09691	4.39794	4.87506	5.09691	4.39794	4.78997	<2	<2	<2	<2	<2	<2	<2	<2
6	6.09691	6.09691	5.69897	5.96426	6.09691	6.17609	5.87506	6.04935	<2	<2	<2	<2	<2	<2	<2	<2	<2	<2	<2	<2	<2	<2	<2	<2
8	6.24304	6.39794	6.47712	6.3727	6.69897	6.39794	6.39794	6.49828	<2	<2	<2	<2	<2	<2	<2	<2	<2	<2	<2	<2	<2	<2	<2	<2
10	6.87506	6.39794	6.87506	6.71602	7.09691	6.69897	6.87506	6.89031	<2	<2	<2	<2	<2	<2	<2	<2	<2	<2	<2	<2	<2	<2	<2	<2
12	7.24304	7	7.09691	7.11332	7.24304	7.35218	7.17609	7.2571	<2	<2	<2	<2	<2	<2	<2	<2	<2	<2	<2	<2	<2	<2	<2	<2
24	7.24304	7.35218	7.39794	7.33105	7.39794	7.39794	7.87506	7.55698	<2	<2	<2	<2	<2	<2	<2	<2	<2	<2	<2	<2	<2	<2	<2	<2
